# Supplementary material for: First Comprehensive Analysis of Full-Length and Δ2 Foxp3 Isoforms Distribution in PBMCs from Healthy Volunteers
Source: Biomolecules. 2026 Jun 25;16(7):948. doi: 10.3390/biom16070948 (PMC13406201; doi:10.3390/biom16070948)
Supplement: Supplementary file 1 [file biomolecules-16-00948-s001.zip]

Archive with 1 entries (1 files):
- biomolecules-4350008-supplementary.pdf
